# Supplementary material for: Lower risk of dementia with AS01-adjuvanted vaccination against shingles and respiratory syncytial virus infections
Source: NPJ Vaccines. 2025 Jun 25;10:130. doi: 10.1038/s41541-025-01172-3 (PMC12198376; doi:10.1038/s41541-025-01172-3)
Supplement: Supplementary file 2 — Supplementary Data 1 and 2 [file 41541_2025_1172_MOESM2_ESM.xlsx]

## Sheet: Content
Table	Legend
Supplementary Table 1	All baseline characteristics compared between cohorts after matching for the analysis of dementia risk
Supplementary Table 2	Results for secondary outcomes within 1 year of vaccination

## Sheet: Supplementary Data 1
Supplementary Table 1 - All baseline characteristics compared between cohorts after matching for the analysis of dementia risk
	RSV + HZ vaccine vs Flu vaccine		HZ vaccine vs Flu vaccine		RSV vaccine vs Flu vaccine		HZ vaccine vs RSV vaccine		RSV + HZ vaccine vs RSV vaccine		RSV + HZ vaccine vs HZ vaccine
	RSV + HZ vaccine	Flu vaccine	HZ vaccine	Flu vaccine	RSV vaccine	Flu vaccine	HZ vaccine	RSV vaccine	RSV + HZ vaccine	RSV vaccine	RSV + HZ vaccine	HZ vaccine
Number	78658	78658	103798	103798	35938	35938	39025	39025	45191	45191	81628	81628
SOCIODEMOGRAPHICS
Age; mean (SD); y	72.44 (6.96)	72.42 (6.98)	69.20 (7.03)	69.25 (6.99)	72.84 (7.05)	72.91 (7.06)	72.45 (7.17)	72.46 (7.21)	72.55 (7.12)	72.53 (7.12)	71.57 (6.90)	71.52 (6.92)
Sex; n (%)
Female	45459 (57.79)	45410 (57.73)	56975 (54.89)	57051 (54.96)	20883 (58.11)	20878 (58.09)	22113 (56.66)	22225 (56.95)	26034 (57.61)	26035 (57.61)	46296 (56.72)	46405 (56.85)
Male	33166 (42.16)	33214 (42.23)	46736 (45.03)	46664 (44.96)	15008 (41.76)	15023 (41.80)	16247 (41.63)	16140 (41.36)	18752 (41.49)	18749 (41.49)	34921 (42.78)	34786 (42.62)
Other	33 (0.042)	34 (0.043)	87 (0.084)	83 (0.08)	47 (0.13)	37 (0.10)	665 (1.70)	660 (1.69)	405 (0.90)	407 (0.90)	411 (0.50)	437 (0.54)
Race; n (%)
White	63230 (80.39)	62885 (79.95)	75412 (72.65)	75303 (72.55)	27897 (77.62)	27971 (77.83)	28683 (73.50)	28994 (74.30)	34550 (76.45)	34606 (76.58)	62495 (76.56)	62140 (76.13)
Black or African American	5396 (6.86)	5565 (7.08)	13350 (12.86)	13362 (12.87)	3858 (10.73)	3771 (10.49)	3909 (10.02)	3808 (9.76)	4577 (10.13)	4521 (10.00)	6703 (8.21)	6864 (8.41)
Asian	4761 (6.05)	4605 (5.85)	5688 (5.48)	5507 (5.30)	1782 (4.96)	1754 (4.88)	2232 (5.72)	2100 (5.38)	2232 (4.94)	2175 (4.81)	4737 (5.80)	4801 (5.88)
Other	2461 (3.13)	2460 (3.13)	3844 (3.70)	3871 (3.73)	901 (2.51)	953 (2.65)	1351 (3.46)	1324 (3.39)	1409 (3.12)	1370 (3.03)	3342 (4.09)	3399 (4.16)
Unknown	2434 (3.09)	2797 (3.56)	4656 (4.49)	4906 (4.73)	1351 (3.76)	1361 (3.79)	2654 (6.80)	2585 (6.62)	2179 (4.82)	2275 (5.03)	3843 (4.71)	3913 (4.79)
Ethnicity; n (%)
Hispanic or Latino	3757 (4.78)	3745 (4.76)	6818 (6.57)	6792 (6.54)	1538 (4.28)	1552 (4.32)	1925 (4.93)	1842 (4.72)	1984 (4.39)	1937 (4.29)	4588 (5.62)	4636 (5.68)
Not Hispanic of Latino	70485 (89.61)	70326 (89.41)	92246 (88.87)	92380 (89.00)	31651 (88.07)	31625 (88.00)	30498 (78.15)	30466 (78.07)	38290 (84.73)	38067 (84.24)	70719 (86.64)	70456 (86.31)
Unknown	4416 (5.61)	4587 (5.83)	4734 (4.56)	4626 (4.46)	2749 (7.65)	2761 (7.68)	6602 (16.92)	6717 (17.21)	4917 (10.88)	5187 (11.48)	6321 (7.74)	6536 (8.01)
Marital status; n (%)
Married	23931 (30.42)	23247 (29.55)	30918 (29.79)	30849 (29.72)	15420 (42.91)	14890 (41.43)	12933 (33.14)	12988 (33.28)	17377 (38.45)	17010 (37.64)	22547 (27.62)	22594 (27.68)
Never married	5397 (6.86)	5124 (6.51)	8481 (8.17)	8337 (8.03)	3288 (9.15)	3246 (9.03)	3090 (7.92)	3024 (7.75)	3693 (8.17)	3677 (8.14)	5405 (6.62)	5624 (6.89)
Divorced	3515 (4.47)	3444 (4.38)	5131 (4.94)	5023 (4.84)	2331 (6.49)	2277 (6.34)	2014 (5.16)	2025 (5.19)	2610 (5.78)	2585 (5.72)	3497 (4.28)	3627 (4.44)
Domestic partner	556 (0.71)	566 (0.72)	777 (0.75)	705 (0.68)	172 (0.48)	161 (0.45)	122 (0.31)	134 (0.34)	194 (0.43)	189 (0.42)	505 (0.62)	495 (0.61)
COMORBIDITIES [ICD-10 code]; n (%)
Infections and parasites [A00-B99]	38154 (48.51)	36749 (46.72)	49101 (47.30)	48511 (46.74)	17701 (49.25)	17401 (48.42)	17213 (44.11)	17455 (44.73)	22489 (49.76)	22123 (48.95)	39196 (48.02)	39309 (48.16)
Herpes simplex infection [B00]	3102 (3.94)	3003 (3.82)	3371 (3.25)	3370 (3.25)	1426 (3.97)	1398 (3.89)	1263 (3.24)	1279 (3.28)	1739 (3.85)	1750 (3.87)	3051 (3.74)	3027 (3.71)
Herpes zoster infection [B02]	3814 (4.85)	3620 (4.60)	6129 (5.91)	6101 (5.88)	1797 (5.00)	1754 (4.88)	1662 (4.26)	1681 (4.31)	2317 (5.13)	2282 (5.05)	4196 (5.14)	4292 (5.26)
Neoplasms (benign and malignant) [C00-D49]	43968 (55.90)	42508 (54.04)	52626 (50.70)	52302 (50.39)	19596 (54.53)	19177 (53.36)	19533 (50.05)	19648 (50.35)	25085 (55.51)	24838 (54.96)	44331 (54.31)	44356 (54.34)
Skin cancer [C43-44]	8510 (10.82)	8153 (10.37)	7851 (7.56)	7784 (7.50)	3734 (10.39)	3613 (10.05)	3243 (8.31)	3293 (8.44)	4762 (10.54)	4757 (10.53)	7723 (9.46)	7476 (9.16)
In situ neoplasms [D00-09]	4551 (5.79)	4477 (5.69)	4304 (4.15)	4288 (4.13)	1999 (5.56)	1909 (5.31)	1941 (4.97)	1956 (5.01)	2606 (5.77)	2613 (5.78)	4158 (5.09)	4124 (5.05)
Benign neoplasms [D10-36]	30771 (39.12)	29880 (37.99)	37779 (36.40)	37621 (36.24)	13953 (38.83)	13650 (37.98)	13799 (35.36)	13815 (35.40)	18383 (40.68)	18170 (40.21)	31911 (39.09)	31972 (39.17)
Neoplasms of uncertain behaviour [D37-38]	14253 (18.12)	13603 (17.29)	12840 (12.37)	12856 (12.39)	6562 (18.26)	6432 (17.90)	5395 (13.82)	5414 (13.87)	7804 (17.27)	7795 (17.25)	12492 (15.30)	12449 (15.25)
Haematological conditions [D50-89]1	30657 (38.98)	29803 (37.89)	36880 (35.53)	36590 (35.25)	14889 (41.43)	14609 (40.65)	14689 (37.64)	14790 (37.90)	18724 (41.43)	18323 (40.55)	31004 (37.98)	31220 (38.25)
Thyroid disorders [E00-07]	21376 (27.18)	20634 (26.23)	25563 (24.63)	25247 (24.32)	10319 (28.71)	10025 (27.89)	10383 (26.61)	10438 (26.75)	12946 (28.65)	12726 (28.16)	21700 (26.58)	21785 (26.69)
Iodine-deficiency disorder [E01]	1057 (1.34)	1023 (1.30)	1867 (1.80)	1836 (1.77)	362 (1.01)	350 (0.97)	570 (1.46)	578 (1.48)	660 (1.46)	625 (1.38)	1360 (1.67)	1365 (1.67)
Hypothyroidism [E03]	16039 (20.39)	15393 (19.57)	18713 (18.03)	18457 (17.78)	7759 (21.59)	7580 (21.09)	7861 (20.14)	7891 (20.22)	9750 (21.57)	9579 (21.20)	16141 (19.77)	16285 (19.95)
Nontoxic goiter [E04]	6362 (8.09)	6204 (7.89)	7994 (7.70)	7874 (7.59)	3046 (8.48)	2909 (8.09)	3015 (7.73)	3014 (7.72)	3872 (8.57)	3750 (8.30)	6605 (8.09)	6589 (8.07)
Hyperthyroidism [E05]	1991 (2.53)	1925 (2.45)	2586 (2.49)	2647 (2.55)	918 (2.55)	843 (2.35)	942 (2.41)	973 (2.49)	1246 (2.76)	1168 (2.58)	2118 (2.60)	2154 (2.64)
Autoimmune thyroiditis [E06.3]	1400 (1.78)	1327 (1.69)	1545 (1.49)	1485 (1.43)	651 (1.81)	662 (1.84)	693 (1.78)	704 (1.80)	895 (1.98)	854 (1.89)	1504 (1.84)	1485 (1.82)
Other disorders of thyroid [E07]	3210 (4.08)	3012 (3.83)	3376 (3.25)	3262 (3.14)	1744 (4.85)	1717 (4.78)	1455 (3.73)	1469 (3.76)	2091 (4.63)	2028 (4.49)	3182 (3.90)	3150 (3.86)
Diabetes mellitus [E08-13]	21600 (27.46)	20906 (26.58)	29282 (28.21)	29041 (27.98)	10791 (30.03)	10482 (29.17)	10962 (28.09)	11003 (28.20)	13442 (29.75)	13225 (29.27)	22735 (27.85)	23055 (28.24)
Vitamin B deficiency [E53]	7332 (9.32)	6987 (8.88)	8751 (8.43)	8744 (8.42)	4062 (11.30)	3974 (11.06)	3707 (9.50)	3698 (9.48)	4896 (10.83)	4737 (10.48)	7812 (9.57)	7896 (9.67)
Vitamin D deficiency [E55]	22039 (28.02)	21411 (27.22)	30226 (29.12)	30238 (29.13)	12210 (33.98)	11789 (32.80)	10343 (26.50)	10351 (26.52)	14497 (32.08)	14160 (31.33)	23510 (28.80)	23660 (28.98)
Overweight and obesity [E66]	26507 (33.70)	25755 (32.74)	35866 (34.55)	35576 (34.27)	12192 (33.92)	11895 (33.10)	11370 (29.14)	11446 (29.33)	14744 (32.63)	14454 (31.98)	26303 (32.22)	26364 (32.30)
Metabolic disorders [E70-88]	57486 (73.08)	55665 (70.77)	79188 (76.29)	78565 (75.69)	27589 (76.77)	26993 (75.11)	27934 (71.58)	28209 (72.28)	34913 (77.26)	34352 (76.02)	60688 (74.35)	60827 (74.52)
Psychiatric comorbidities
Substance use disorder [F10-19]	11961 (15.21)	11837 (15.05)	19948 (19.22)	19636 (18.92)	6005 (16.71)	5896 (16.41)	6463 (16.56)	6560 (16.81)	7870 (17.41)	7710 (17.06)	13391 (16.41)	13544 (16.59)
Mood disorder [F30-39]	19726 (25.08)	19153 (24.35)	26709 (25.73)	26304 (25.34)	8826 (24.56)	8665 (24.11)	9011 (23.09)	9106 (23.33)	11480 (25.40)	11197 (24.78)	20547 (25.17)	20708 (25.37)
Anxiety disorder [F40-48]	24484 (31.13)	23807 (30.27)	33468 (32.24)	33113 (31.90)	11136 (30.99)	10943 (30.45)	11263 (28.86)	11345 (29.07)	14426 (31.92)	14081 (31.16)	25320 (31.02)	25491 (31.23)
Organic disorder [F50-59]	7030 (8.94)	6851 (8.71)	7417 (7.15)	7417 (7.15)	3165 (8.81)	3055 (8.50)	2739 (7.02)	2789 (7.15)	3992 (8.83)	3873 (8.57)	6767 (8.29)	6763 (8.29)
Neurological disorder [G00-99]	50808 (64.59)	49197 (62.55)	65550 (63.15)	64898 (62.52)	23178 (64.49)	22639 (62.99)	23580 (60.42)	23841 (61.09)	29675 (65.67)	29221 (64.66)	52130 (63.86)	52108 (63.84)
Ophthalmic disorder [H00-59]	36186 (46.00)	34822 (44.27)	40296 (38.82)	40278 (38.80)	16884 (46.98)	16513 (45.95)	16533 (42.37)	16710 (42.82)	22019 (48.72)	21660 (47.93)	36618 (44.86)	36849 (45.14)
Ear/mastoid process disease [H60-95]	29747 (37.82)	28679 (36.46)	36308 (34.98)	36227 (34.90)	12976 (36.11)	12639 (35.17)	12373 (31.70)	12545 (32.15)	16749 (37.06)	16511 (36.54)	30283 (37.10)	30357 (37.19)
Cardiovascular disease [I00-99]	59494 (75.64)	57485 (73.08)	80470 (77.53)	79601 (76.69)	28586 (79.54)	27930 (77.72)	29465 (75.50)	29970 (76.80)	36198 (80.10)	35746 (79.10)	62235 (76.24)	62357 (76.39)
Chronic rheumatic heart diseases [I05-09]	6126 (7.79)	6017 (7.65)	5592 (5.39)	5577 (5.37)	3120 (8.68)	3041 (8.46)	2607 (6.68)	2626 (6.73)	3926 (8.69)	3812 (8.44)	5526 (6.77)	5497 (6.73)
Hypertension [I10]	46719 (59.40)	44971 (57.17)	64288 (61.94)	63881 (61.54)	22206 (61.79)	21680 (60.33)	22632 (57.99)	22894 (58.66)	28270 (62.56)	27994 (61.95)	49431 (60.56)	49613 (60.78)
Ischaemic heart disease [I20-25]	18218 (23.16)	17600 (22.38)	21571 (20.78)	21343 (20.56)	7179 (19.98)	6978 (19.42)	8807 (22.57)	8822 (22.61)	9138 (20.22)	8974 (19.86)	18035 (22.09)	18070 (22.14)
Other heart disease [I30-52]	30848 (39.22)	30082 (38.24)	37124 (35.77)	36411 (35.08)	15747 (43.82)	15500 (43.13)	15817 (40.53)	16097 (41.25)	19888 (44.01)	19361 (42.84)	31155 (38.17)	31419 (38.49)
Cerebrovascular diseases [I60-69]	10030 (12.75)	9699 (12.33)	12235 (11.79)	11987 (11.55)	5292 (14.72)	5225 (14.54)	5129 (13.14)	5202 (13.33)	6578 (14.56)	6419 (14.20)	10375 (12.71)	10315 (12.64)
Cerebral infarction [I63]	3359 (4.27)	3237 (4.12)	4939 (4.76)	4844 (4.67)	1873 (5.21)	1866 (5.19)	1782 (4.57)	1778 (4.56)	2307 (5.11)	2236 (4.95)	3662 (4.49)	3680 (4.51)
Atherosclerosis [I70]	9491 (12.07)	9027 (11.48)	8284 (7.98)	8132 (7.83)	4887 (13.60)	4738 (13.18)	4849 (12.43)	4868 (12.47)	5840 (12.92)	5749 (12.72)	8553 (10.48)	8488 (10.40)
Other peripheral vascular diseases [I73]	6762 (8.60)	6667 (8.48)	7652 (7.37)	7583 (7.31)	3270 (9.10)	3173 (8.83)	3212 (8.23)	3274 (8.39)	4079 (9.03)	3991 (8.83)	6636 (8.13)	6747 (8.27)
Other disorders of arteries/arterioles [I77]	6378 (8.11)	6119 (7.78)	6417 (6.18)	6351 (6.12)	3195 (8.89)	3040 (8.46)	2989 (7.66)	3076 (7.88)	4040 (8.94)	3896 (8.62)	6188 (7.58)	6116 (7.49)
Disease of veins/lymphatics [I80-89]	12838 (16.32)	12388 (15.75)	14796 (14.26)	14591 (14.06)	6243 (17.37)	6010 (16.72)	6035 (15.46)	6038 (15.47)	8011 (17.73)	7784 (17.23)	12966 (15.88)	13046 (15.98)
Unspecified disease of circulatory system [I95-99]	7956 (10.12)	7754 (9.86)	9104 (8.77)	8995 (8.67)	4051 (11.27)	3897 (10.84)	4075 (10.44)	4100 (10.51)	5215 (11.54)	5025 (11.12)	8143 ( 9.98)	8134 ( 9.96)
Respiratory disease [J00-99]	47529 (60.42)	45921 (58.38)	62588 (60.30)	61951 (59.68)	23166 (64.46)	22734 (63.26)	23092 (59.17)	23517 (60.26)	29421 (65.10)	28979 (64.13)	49336 (60.44)	49402 (60.52)
Digestive disease [K00-95]	54354 (69.10)	52501 (66.75)	71960 (69.33)	71233 (68.63)	24851 (69.15)	24385 (67.85)	25206 (64.59)	25489 (65.31)	31711 (70.17)	31258 (69.17)	56121 (68.75)	56177 (68.82)
Dermatological disease [L00-99]	44321 (56.35)	42595 (54.15)	55740 (53.70)	55155 (53.14)	19592 (54.52)	19183 (53.38)	19186 (49.16)	19291 (49.43)	25335 (56.06)	25028 (55.38)	45022 (55.16)	45156 (55.32)
Musculoskeletal disease [M00-99]	61645 (78.37)	59802 (76.03)	84269 (81.19)	83607 (80.55)	28582 (79.53)	28018 (77.96)	29267 (75.00)	29646 (75.97)	36479 (80.72)	35952 (79.56)	64630 (79.18)	64575 (79.11)
Rheumatoid arthritis with rheumatoid factor [M05]	1200 (1.53)	1158 (1.47)	1274 (1.23)	1249 (1.20)	629 (1.75)	612 (1.70)	622 (1.59)	610 (1.56)	750 (1.66)	744 (1.65)	1155 (1.42)	1168 (1.43)
Other rheumatoid arthritis [M06]	2926 (3.72)	2831 (3.60)	3641 (3.51)	3604 (3.47)	1500 (4.17)	1466 (4.08)	1521 (3.90)	1498 (3.84)	1866 (4.13)	1811 (4.01)	2979 (3.65)	2985 (3.66)
Dermatopolymyositis [M33]	120 (0.15)	114 (0.14)	167 (0.16)	158 (0.15)	87 (0.24)	87 (0.24)	73 (0.19)	79 (0.20)	102 (0.23)	90 (0.20)	111 (0.14)	110 (0.14)
Genitourinary disease [N00-99]	51065 (64.92)	49544 (62.99)	67259 (64.80)	66519 (64.08)	23949 (66.64)	23393 (65.09)	23901 (61.24)	24162 (61.91)	30289 (67.02)	29883 (66.13)	52802 (64.69)	52923 (64.83)
Congenital malformation [Q00-99]	9935 (12.63)	9486 (12.06)	11000 (10.60)	10929 (10.53)	4543 (12.64)	4448 (12.38)	4628 (11.86)	4604 (11.80)	5917 (13.09)	5813 (12.86)	9902 (12.13)	9782 (11.98)
Injury/poisoning [S00-T88]	42170 (53.61)	40676 (51.71)	55318 (53.29)	54725 (52.72)	19853 (55.24)	19412 (54.02)	19294 (49.44)	19545 (50.08)	25317 (56.02)	24877 (55.05)	43042 (52.73)	43184 (52.90)
Falls [W00-19]	11655 (14.82)	11336 (14.41)	12731 (12.27)	12502 (12.04)	5641 (15.70)	5482 (15.25)	5146 (13.19)	5168 (13.24)	6906 (15.28)	6691 (14.81)	10576 (12.96)	10580 (12.96)
FACTORS AFFECTING HEALTH
History of coded normal general examination	47441 (60.31)	46038 (58.53)	58346 (56.21)	58207 (56.08)	21374 (59.48)	20977 (58.37)	19216 (49.24)	19211 (49.23)	26450 (58.53)	25974 (57.48)	44733 (54.80)	44638 (54.69)
History of coded abnormal general examination	6023 (7.66)	5776 (7.34)	6439 (6.20)	6391 (6.16)	2062 (5.74)	2081 (5.79)	3228 (8.27)	3202 (8.21)	3716 (8.22)	3610 (7.99)	6839 (8.38)	6650 (8.15)
History of cancer screening	48478 (61.63)	47228 (60.04)	59451 (57.28)	58999 (56.84)	22209 (61.80)	21765 (60.56)	20670 (52.97)	20691 (53.02)	27508 (60.87)	27095 (59.96)	45740 (56.03)	45736 (56.03)
Problems related to housing and economic circumstances	1549 (1.97)	1561 (1.99)	1613 (1.55)	1588 (1.53)	774 (2.15)	737 (2.05)	979 (2.51)	938 (2.40)	1039 (2.30)	962 (2.13)	1559 (1.91)	1611 (1.97)
Long-term drug therapy	45845 (58.28)	44374 (56.41)	40574 (39.09)	40140 (38.67)	20367 (56.67)	19925 (55.44)	18922 (48.49)	19028 (48.76)	24845 (54.98)	24559 (54.34)	39797 (48.75)	39842 (48.81)
History of nicotine dependence	21722 (27.62)	21140 (26.88)	23099 (22.25)	22857 (22.02)	9751 (27.13)	9492 (26.41)	8843 (22.66)	8921 (22.86)	11639 (25.75)	11415 (25.26)	19087 (23.38)	19055 (23.34)
Prior influenza vaccine	78658 (100.00)	78658 (100.00)	103798 (100.00)	103798 (100.00)	35938 (100.00)	35938 (100.00)	27472 (70.40)	27245 (69.81)	35981 (79.62)	35802 (79.22)	70669 (86.57)	71226 (87.26)
1 This category includes codes for anaemia (D60-D64) and leukocytosis (D72.82)

## Sheet: Supplementary Data 2
Supplementary Table 2 - Results for secondary outcomes within 1 year of vaccination
Analysis	Cohort1	Cohort2	Outcome	RMTL (95% CI)	p
Primary	HZ vaccine only	RSV vaccine only	Acute appendicitis	1.18 (0.680- 2.05)	0.55499
Primary	HZ+RSV vaccines	RSV vaccine only	Acute appendicitis	0.56 (0.322- 0.99)	0.0468383
Primary	HZ+RSV vaccines	HZ vaccine only	Acute appendicitis	0.85 (0.562- 1.29)	0.455094
Primary	HZ+RSV vaccines	Flu vaccine	Acute appendicitis	0.84 (0.545- 1.30)	0.435877
Primary	HZ vaccine only	Flu vaccine	Acute appendicitis	1.12 (0.796- 1.56)	0.525044
Primary	RSV vaccine only	Flu vaccine	Acute appendicitis	1.43 (0.806- 2.55)	0.220176
Primary	HZ vaccine only	RSV vaccine only	Acute cholecystitis	1.52 (0.990- 2.35)	0.0556834
Primary	HZ+RSV vaccines	RSV vaccine only	Acute cholecystitis	1.00 (0.677- 1.47)	0.993429
Primary	HZ+RSV vaccines	HZ vaccine only	Acute cholecystitis	0.69 (0.512- 0.92)	0.0110026
Primary	HZ+RSV vaccines	Flu vaccine	Acute cholecystitis	0.86 (0.633- 1.16)	0.31931
Primary	HZ vaccine only	Flu vaccine	Acute cholecystitis	1.01 (0.781- 1.30)	0.949322
Primary	RSV vaccine only	Flu vaccine	Acute cholecystitis	0.69 (0.467- 1.01)	0.0590982
Primary	HZ vaccine only	RSV vaccine only	Acute pancreatitis	0.81 (0.570- 1.15)	0.240961
Primary	HZ+RSV vaccines	RSV vaccine only	Acute pancreatitis	0.88 (0.569- 1.35)	0.547193
Primary	HZ+RSV vaccines	HZ vaccine only	Acute pancreatitis	1.03 (0.699- 1.53)	0.871472
Primary	HZ+RSV vaccines	Flu vaccine	Acute pancreatitis	0.70 (0.500- 0.98)	0.0393322
Primary	HZ vaccine only	Flu vaccine	Acute pancreatitis	0.76 (0.612- 0.95)	0.0147359
Primary	RSV vaccine only	Flu vaccine	Acute pancreatitis	0.86 (0.615- 1.21)	0.383344
Primary	HZ vaccine only	RSV vaccine only	Adhesive capsulitis of shoulder	0.96 (0.681- 1.34)	0.79499
Primary	HZ+RSV vaccines	RSV vaccine only	Adhesive capsulitis of shoulder	1.01 (0.742- 1.38)	0.938908
Primary	HZ+RSV vaccines	HZ vaccine only	Adhesive capsulitis of shoulder	1.05 (0.831- 1.31)	0.705787
Primary	HZ+RSV vaccines	Flu vaccine	Adhesive capsulitis of shoulder	1.05 (0.817- 1.36)	0.687797
Primary	HZ vaccine only	Flu vaccine	Adhesive capsulitis of shoulder	0.99 (0.816- 1.21)	0.951924
Primary	RSV vaccine only	Flu vaccine	Adhesive capsulitis of shoulder	1.13 (0.789- 1.63)	0.496711
Primary	HZ vaccine only	RSV vaccine only	Alzheimer	1.03 (0.764- 1.38)	0.858892
Primary	HZ+RSV vaccines	RSV vaccine only	Alzheimer	0.87 (0.651- 1.17)	0.367423
Primary	HZ+RSV vaccines	HZ vaccine only	Alzheimer	1.06 (0.847- 1.32)	0.62062
Primary	HZ+RSV vaccines	Flu vaccine	Alzheimer	0.98 (0.786- 1.23)	0.875676
Primary	HZ vaccine only	Flu vaccine	Alzheimer	0.98 (0.788- 1.23)	0.892529
Primary	RSV vaccine only	Flu vaccine	Alzheimer	0.96 (0.704- 1.32)	0.810832
Females	HZ+RSV vaccines	Flu vaccine	Alzheimer	0.75 (0.577- 0.97)	0.0287079
Females	HZ vaccine only	Flu vaccine	Alzheimer	0.80 (0.613- 1.04)	0.0962428
Females	RSV vaccine only	Flu vaccine	Alzheimer	0.88 (0.586- 1.31)	0.51896
Males	HZ+RSV vaccines	Flu vaccine	Alzheimer	1.05 (0.757- 1.46)	0.765743
Males	HZ vaccine only	Flu vaccine	Alzheimer	1.04 (0.748- 1.45)	0.815
Males	RSV vaccine only	Flu vaccine	Alzheimer	0.96 (0.581- 1.57)	0.856597
Including the first 3 months	HZ+RSV vaccines	Flu vaccine	Alzheimer	0.77 (0.644- 0.92)	0.00324715
Including the first 3 months	HZ vaccine only	Flu vaccine	Alzheimer	0.82 (0.686- 0.99)	0.0404407
Including the first 3 months	RSV vaccine only	Flu vaccine	Alzheimer	1.08 (0.801- 1.45)	0.627811
Primary	HZ vaccine only	RSV vaccine only	Dementia in other diseases	1.11 (0.852- 1.45)	0.432477
Primary	HZ+RSV vaccines	RSV vaccine only	Dementia in other diseases	0.86 (0.659- 1.13)	0.275733
Primary	HZ+RSV vaccines	HZ vaccine only	Dementia in other diseases	1.08 (0.881- 1.33)	0.443658
Primary	HZ+RSV vaccines	Flu vaccine	Dementia in other diseases	0.92 (0.755- 1.13)	0.438144
Primary	HZ vaccine only	Flu vaccine	Dementia in other diseases	1.05 (0.874- 1.27)	0.584413
Primary	RSV vaccine only	Flu vaccine	Dementia in other diseases	1.02 (0.768- 1.35)	0.895962
Females	HZ+RSV vaccines	Flu vaccine	Dementia in other diseases	0.84 (0.657- 1.07)	0.163237
Females	HZ vaccine only	Flu vaccine	Dementia in other diseases	0.88 (0.692- 1.13)	0.313835
Females	RSV vaccine only	Flu vaccine	Dementia in other diseases	1.01 (0.696- 1.47)	0.955613
Males	HZ+RSV vaccines	Flu vaccine	Dementia in other diseases	0.99 (0.729- 1.33)	0.928948
Males	HZ vaccine only	Flu vaccine	Dementia in other diseases	1.07 (0.819- 1.40)	0.615347
Males	RSV vaccine only	Flu vaccine	Dementia in other diseases	0.82 (0.522- 1.29)	0.396141
Including the first 3 months	HZ+RSV vaccines	Flu vaccine	Dementia in other diseases	0.76 (0.643- 0.89)	0.000687838
Including the first 3 months	HZ vaccine only	Flu vaccine	Dementia in other diseases	0.77 (0.649- 0.92)	0.00331441
Including the first 3 months	RSV vaccine only	Flu vaccine	Dementia in other diseases	1.03 (0.790- 1.33)	0.849757
Primary	HZ vaccine only	RSV vaccine only	Dementia or death	0.88 (0.798- 0.97)	0.0106974
Primary	HZ+RSV vaccines	RSV vaccine only	Dementia or death	0.82 (0.735- 0.91)	0.000188383
Primary	HZ+RSV vaccines	HZ vaccine only	Dementia or death	0.92 (0.844- 1.00)	0.0624027
Primary	HZ+RSV vaccines	Flu vaccine	Dementia or death	0.58 (0.512- 0.66)	4.13871059129585e-16
Primary	HZ vaccine only	Flu vaccine	Dementia or death	0.72 (0.678- 0.77)	2.14061070488289e-22
Primary	RSV vaccine only	Flu vaccine	Dementia or death	0.70 (0.591- 0.82)	1.96150371619097e-05
Females	HZ+RSV vaccines	Flu vaccine	Dementia or death	0.55 (0.497- 0.61)	1.56991122355428e-30
Females	HZ vaccine only	Flu vaccine	Dementia or death	0.69 (0.634- 0.76)	1.64989908300458e-15
Females	RSV vaccine only	Flu vaccine	Dementia or death	0.65 (0.561- 0.75)	8.64915102920642e-09
Males	HZ+RSV vaccines	Flu vaccine	Dementia or death	0.60 (0.539- 0.67)	5.75408873096556e-21
Males	HZ vaccine only	Flu vaccine	Dementia or death	0.70 (0.645- 0.76)	1.34753451903555e-16
Males	RSV vaccine only	Flu vaccine	Dementia or death	0.73 (0.619- 0.87)	0.000318527
Including the first 3 months	HZ+RSV vaccines	Flu vaccine	Dementia or death	0.49 (0.461- 0.52)	2.12692801153474e-113
Including the first 3 months	HZ vaccine only	Flu vaccine	Dementia or death	0.51 (0.476- 0.54)	1.67247799273362e-110
Including the first 3 months	RSV vaccine only	Flu vaccine	Dementia or death	0.62 (0.567- 0.69)	1.83369757042686e-22
Primary	HZ vaccine only	RSV vaccine only	Frontotemporal dementia	0.52 (0.184- 1.46)	0.214631
Primary	HZ+RSV vaccines	RSV vaccine only	Frontotemporal dementia	1.03 (0.459- 2.30)	0.945172
Primary	HZ+RSV vaccines	HZ vaccine only	Frontotemporal dementia	1.26 (0.662- 2.40)	0.480783
Primary	HZ+RSV vaccines	Flu vaccine	Frontotemporal dementia	1.98 (0.908- 4.30)	0.0858326
Primary	HZ vaccine only	Flu vaccine	Frontotemporal dementia	2.03 (0.955- 4.33)	0.065652
Primary	RSV vaccine only	Flu vaccine	Frontotemporal dementia	2.85 (0.896- 9.08)	0.0760759
Females	HZ+RSV vaccines	Flu vaccine	Frontotemporal dementia	1.28 (0.523- 3.14)	0.587828
Females	HZ vaccine only	Flu vaccine	Frontotemporal dementia	1.46 (0.655- 3.27)	0.353667
Females	RSV vaccine only	Flu vaccine	Frontotemporal dementia	3.09 (0.618-15.46)	0.169304
Males	HZ+RSV vaccines	Flu vaccine	Frontotemporal dementia	2.75 (0.854- 8.84)	0.0901845
Males	HZ vaccine only	Flu vaccine	Frontotemporal dementia	1.05 (0.298- 3.67)	0.943419
Males	RSV vaccine only	Flu vaccine	Frontotemporal dementia	1.47 (0.299- 7.27)	0.633684
Including the first 3 months	HZ+RSV vaccines	Flu vaccine	Frontotemporal dementia	1.58 (0.790- 3.14)	0.196457
Including the first 3 months	HZ vaccine only	Flu vaccine	Frontotemporal dementia	0.94 (0.490- 1.80)	0.849047
Including the first 3 months	RSV vaccine only	Flu vaccine	Frontotemporal dementia	1.62 (0.545- 4.80)	0.38556
Primary	HZ vaccine only	RSV vaccine only	Lewy body dementia	1.30 (0.548- 3.07)	0.554332
Primary	HZ+RSV vaccines	RSV vaccine only	Lewy body dementia	1.25 (0.517- 3.03)	0.617253
Primary	HZ+RSV vaccines	HZ vaccine only	Lewy body dementia	0.70 (0.326- 1.50)	0.358115
Primary	HZ+RSV vaccines	Flu vaccine	Lewy body dementia	0.68 (0.326- 1.43)	0.30885
Primary	HZ vaccine only	Flu vaccine	Lewy body dementia	1.02 (0.512- 2.04)	0.950324
Primary	RSV vaccine only	Flu vaccine	Lewy body dementia	0.80 (0.316- 2.05)	0.648391
Females	HZ+RSV vaccines	Flu vaccine	Lewy body dementia	0.44 (0.161- 1.20)	0.1078
Females	HZ vaccine only	Flu vaccine	Lewy body dementia	0.95 (0.380- 2.35)	0.903152
Females	RSV vaccine only	Flu vaccine	Lewy body dementia	1.49 (0.415- 5.36)	0.539573
Males	HZ+RSV vaccines	Flu vaccine	Lewy body dementia	2.38 (0.621- 9.12)	0.206181
Males	HZ vaccine only	Flu vaccine	Lewy body dementia	0.91 (0.347- 2.37)	0.843356
Males	RSV vaccine only	Flu vaccine	Lewy body dementia	0.60 (0.054- 6.78)	0.683091
Including the first 3 months	HZ+RSV vaccines	Flu vaccine	Lewy body dementia	0.52 (0.293- 0.92)	0.0241073
Including the first 3 months	HZ vaccine only	Flu vaccine	Lewy body dementia	0.59 (0.306- 1.12)	0.106765
Including the first 3 months	RSV vaccine only	Flu vaccine	Lewy body dementia	0.87 (0.371- 2.02)	0.737523
Primary	HZ vaccine only	RSV vaccine only	Trigeminal neuralgia	0.98 (0.564- 1.69)	0.931455
Primary	HZ+RSV vaccines	RSV vaccine only	Trigeminal neuralgia	0.94 (0.539- 1.65)	0.832649
Primary	HZ+RSV vaccines	HZ vaccine only	Trigeminal neuralgia	0.83 (0.573- 1.20)	0.314483
Primary	HZ+RSV vaccines	Flu vaccine	Trigeminal neuralgia	1.20 (0.809- 1.79)	0.359449
Primary	HZ vaccine only	Flu vaccine	Trigeminal neuralgia	1.42 (0.998- 2.02)	0.0513117
Primary	RSV vaccine only	Flu vaccine	Trigeminal neuralgia	0.88 (0.510- 1.53)	0.659689
Primary	HZ vaccine only	RSV vaccine only	Unspecified dementia	1.20 (0.979- 1.47)	0.0784717
Primary	HZ+RSV vaccines	RSV vaccine only	Unspecified dementia	1.05 (0.845- 1.30)	0.679098
Primary	HZ+RSV vaccines	HZ vaccine only	Unspecified dementia	0.90 (0.749- 1.07)	0.228611
Primary	HZ+RSV vaccines	Flu vaccine	Unspecified dementia	0.53 (0.451- 0.62)	2.82918313940179e-15
Primary	HZ vaccine only	Flu vaccine	Unspecified dementia	0.77 (0.682- 0.87)	4.659881476025e-05
Primary	RSV vaccine only	Flu vaccine	Unspecified dementia	0.58 (0.477- 0.70)	1.39862401966934e-08
Females	HZ+RSV vaccines	Flu vaccine	Unspecified dementia	0.49 (0.418- 0.59)	2.78130805471564e-16
Females	HZ vaccine only	Flu vaccine	Unspecified dementia	0.74 (0.628- 0.87)	0.000290697
Females	RSV vaccine only	Flu vaccine	Unspecified dementia	0.54 (0.414- 0.70)	3.22467787986833e-06
Males	HZ+RSV vaccines	Flu vaccine	Unspecified dementia	0.57 (0.435- 0.74)	3.84894970277239e-05
Males	HZ vaccine only	Flu vaccine	Unspecified dementia	0.77 (0.648- 0.92)	0.0046644
Males	RSV vaccine only	Flu vaccine	Unspecified dementia	0.47 (0.345- 0.65)	4.25333007783492e-06
Including the first 3 months	HZ+RSV vaccines	Flu vaccine	Unspecified dementia	0.52 (0.466- 0.59)	4.95568485897785e-27
Including the first 3 months	HZ vaccine only	Flu vaccine	Unspecified dementia	0.65 (0.581- 0.73)	6.12668314684429e-13
Including the first 3 months	RSV vaccine only	Flu vaccine	Unspecified dementia	0.54 (0.445- 0.65)	1.72189336303711e-10
Primary	HZ vaccine only	RSV vaccine only	Vascular dementia	1.54 (0.992- 2.38)	0.0544313
Primary	HZ+RSV vaccines	RSV vaccine only	Vascular dementia	0.81 (0.522- 1.26)	0.354835
Primary	HZ+RSV vaccines	HZ vaccine only	Vascular dementia	0.62 (0.444- 0.86)	0.00426541
Primary	HZ+RSV vaccines	Flu vaccine	Vascular dementia	0.43 (0.273- 0.66)	0.000154996
Primary	HZ vaccine only	Flu vaccine	Vascular dementia	0.88 (0.672- 1.15)	0.355759
Primary	RSV vaccine only	Flu vaccine	Vascular dementia	0.70 (0.461- 1.06)	0.0912055
Females	HZ+RSV vaccines	Flu vaccine	Vascular dementia	0.40 (0.229- 0.68)	0.000909593
Females	HZ vaccine only	Flu vaccine	Vascular dementia	0.91 (0.626- 1.33)	0.634531
Females	RSV vaccine only	Flu vaccine	Vascular dementia	0.53 (0.290- 0.96)	0.0376004
Males	HZ+RSV vaccines	Flu vaccine	Vascular dementia	0.39 (0.235- 0.65)	0.000253171
Males	HZ vaccine only	Flu vaccine	Vascular dementia	0.91 (0.625- 1.32)	0.614743
Males	RSV vaccine only	Flu vaccine	Vascular dementia	0.46 (0.230- 0.93)	0.0306472
Including the first 3 months	HZ+RSV vaccines	Flu vaccine	Vascular dementia	0.51 (0.387- 0.67)	1.70860838195845e-06
Including the first 3 months	HZ vaccine only	Flu vaccine	Vascular dementia	0.75 (0.583- 0.98)	0.0329101
Including the first 3 months	RSV vaccine only	Flu vaccine	Vascular dementia	0.55 (0.355- 0.85)	0.00733022
